# Supplementary material for: The Potential of Plum Seed Residue: Unraveling the Effect of Processing on Phytochemical Composition and Bioactive Properties
Source: Int J Mol Sci. 2024 Jan 19;25(2):0. doi: 10.3390/ijms25021236 (PMC11154296; doi:10.3390/ijms25021236)
Supplement: Supplementary file 1 [file ijms-25-01236-s001.zip]

Archive with 1 entries (1 files):
- ijms-2810225-supplementary.pdf
